# Supplementary material for: Multi-omics analysis reveals regime shifts in the gastrointestinal ecosystem in chickens following anticoccidial vaccination and Eimeria tenella challenge
Source: mSystems. 2024 Sep 17;9(10):e00947-24. doi: 10.1128/msystems.00947-24 (PMC11494932; doi:10.1128/msystems.00947-24)
Supplement: Table S2 — Infection-associated metabolites. [file msystems.00947-24-s0002.xlsx]

## Sheet: TableS2
ID	Chem_names	r (Pearson's r w/ PC1 of Fig3A; negative values=positive associated with disease)	p	fdr
100001857	palmitoyl sphingomyelin (d18:1/16:0)	-0.968935	1.482e-29	1.74728e-26
197	UDP-N-acetylglucosamine/galactosamine	-0.936045	1.69723e-22	5.4082e-21
100002784	octanoylcarnitine (C8)	-0.933896	3.54674e-22	1.0454e-20
100010951	resveratrol sulfate (1)*	-0.932531	5.59113e-22	1.56951e-20
100000642	X-11787	-0.931593	7.60205e-22	2.08438e-20
432	1-palmitoyl-2-stearoyl-GPC (16:0/18:0)	-0.930597	1.04862e-21	2.80983e-20
100021162	phenylalanylalanine	-0.929832	1.33818e-21	3.28691e-20
999910445	ursocholate	-0.928123	2.28437e-21	4.9085e-20
219	N-palmitoyl-sphinganine (d18:0/16:0)	-0.920547	2.10795e-20	3.55039e-19
100015786	X-25009	-0.916516	6.29577e-20	9.76673e-19
1025	N-tetracosadienoyl-sphingosine (d18:1/24:2)*	-0.915091	9.1475e-20	1.36518e-18
100002180	behenoyl ethanolamide (22:0)*	-0.914977	9.42301e-20	1.38872e-18
1026	N-glycolylneuraminate	-0.91256	1.74852e-19	2.34262e-18
999925936	X-15136	-0.912029	1.99801e-19	2.6468e-18
100000639	homocysteine	-0.911643	2.20024e-19	2.75966e-18
100020723	X-25519	-0.908574	4.66456e-19	5.49951e-18
999912112	pinosylvin monomethylether	-0.902511	1.91097e-18	2.04821e-17
100000298	sphingomyelin (d18:1/20:0, d16:1/22:0)*	-0.891938	1.81515e-17	1.59706e-16
100003712	formiminoglutamate	-0.890037	2.6542e-17	2.30096e-16
100009130	12,13-DiHOME	-0.88957	2.91074e-17	2.50493e-16
100010895	ribose	-0.887529	4.33604e-17	3.65157e-16
100002957	X-14502	-0.887388	4.45554e-17	3.69186e-16
100021047	p-aminobenzoate (PABA)	-0.885907	5.91899e-17	4.77979e-16
1141	(3'-5')-cytidylylcytidine*	-0.885575	6.30511e-17	5.05696e-16
1110	glycosyl ceramide (d18:1/20:0, d16:1/22:0)*	-0.881705	1.29786e-16	1.00012e-15
100009331	1-linolenoyl-GPG (18:3)*	-0.87985	1.81816e-16	1.38297e-15
100009204	X-18172	-0.87941	1.96814e-16	1.47372e-15
241	1-stearoyl-2-docosahexaenoyl-GPE (18:0/22:6)*	-0.878805	2.19328e-16	1.61617e-15
100009028	caffeic acid sulfate	-0.877854	2.5974e-16	1.89033e-15
100009002	2'-deoxyadenosine 5'-monophosphate	-0.875176	4.15163e-16	2.8458e-15
100001294	adenine	-0.870893	8.59754e-16	5.60028e-15
370	N-palmitoyl-sphingosine (d18:1/16:0)	-0.869689	1.05012e-15	6.80269e-15
100010896	X-19913	-0.86535	2.12434e-15	1.33936e-14
100008992	beta-hydroxyisovaleroylcarnitine	-0.865012	2.24205e-15	1.39861e-14
100001449	D-urobilin	-0.861947	3.63027e-15	2.21767e-14
922	X-25244	-0.860537	4.51383e-15	2.7432e-14
1096	1-palmitoyl-2-oleoyl-GPE (16:0/18:1)	-0.858168	6.47471e-15	3.91471e-14
100015745	2-keto-3-deoxy-gluconate	-0.856972	7.74874e-15	4.59083e-14
208	4-hydroxyphenylpyruvate	-0.85633	8.52704e-15	5.02669e-14
1097	palmitoloelycholine	-0.855973	8.9925e-15	5.27471e-14
999923581	X-24854	-0.855288	9.95139e-15	5.75132e-14
100006379	4-hydroxycinnamate	-0.854154	1.17566e-14	6.76147e-14
100008954	xanthine	-0.85296	1.39927e-14	7.89347e-14
100009060	N-formylanthranilic acid	-0.851744	1.6678e-14	9.36349e-14
100009219	8-hydroxyguanine	-0.851621	1.69765e-14	9.45653e-14
100009062	8-hydroxyoctanoate	-0.849717	2.22771e-14	1.22162e-13
1214	1-(1-enyl-palmitoyl)-2-palmitoyl-GPC (P-16:0/16:0)*	-0.849452	2.31288e-14	1.25663e-13
100001740	margaroyl ethanolamide*	-0.849356	2.34461e-14	1.26803e-13
100009069	allantoic acid	-0.84388	5.00891e-14	2.59014e-13
100008976	heptanoate (7:0)	-0.843316	5.40725e-14	2.75981e-13
267	UDP-glucuronate	-0.842063	6.40288e-14	3.22607e-13
1213	X-23644	-0.841032	7.34989e-14	3.65634e-13
100006430	alpha-hydroxyisovalerate	-0.840035	8.39069e-14	4.15657e-13
827	2'-deoxyuridine	-0.837861	1.11658e-13	5.41746e-13
100000641	3-methylcytidine	-0.834581	1.70476e-13	8.10934e-13
999912689	N2-acetyllysine	-0.832334	2.26631e-13	1.06031e-12
347	cytidine	-0.831636	2.47378e-13	1.1528e-12
1242	2-piperidinone	-0.829611	3.18229e-13	1.45989e-12
1518	2-aminoadipate	-0.828865	3.48857e-13	1.58804e-12
100009233	1-palmitoyl-GPS (16:0)*	-0.828664	3.57604e-13	1.6216e-12
278	C-glycosyltryptophan	-0.82817	3.79919e-13	1.71618e-12
100008916	X-26092	-0.82677	4.50575e-13	2.00463e-12
1140	15-HETrE	-0.826633	4.58149e-13	2.03067e-12
233	2'-O-methyluridine	-0.826086	4.89467e-13	2.15329e-12
100009026	quinolinate	-0.824498	5.92393e-13	2.54902e-12
100000341	5-methyluridine (ribothymidine)	-0.824293	6.07145e-13	2.603e-12
100001882	dodecanedioate (C12-DC)	-0.824038	6.25844e-13	2.67344e-12
100009220	lysine	-0.82173	8.22498e-13	3.45098e-12
100001856	1-linoleoyl-GPA (18:2)*	-0.818821	1.15431e-12	4.79202e-12
100008921	X-12906	-0.817956	1.27516e-12	5.27513e-12
100009222	methylmalonate (MMA)	-0.816871	1.44379e-12	5.92425e-12
100008915	3-ureidoisobutyrate	-0.814631	1.86094e-12	7.5397e-12
282	palmitoyl dihydrosphingomyelin (d18:0/16:0)*	-0.813691	2.06814e-12	8.23763e-12
100000672	S-adenosylmethionine (SAM)	-0.811697	2.58192e-12	1.01809e-11
100001359	guanine	-0.807827	3.94209e-12	1.52384e-11
100001412	2'-deoxyadenosine	-0.80657	4.51367e-12	1.7278e-11
100009005	flavone derivative C26H28O14 (2)*	-0.798568	1.04509e-11	3.9242e-11
331	1-(1-enyl-palmitoyl)-2-linoleoyl-GPE (P-16:0/18:2)*	-0.797838	1.12614e-11	4.20165e-11
100001407	hydroxy-N6,N6,N6-trimethyllysine*	-0.79575	1.39218e-11	5.09744e-11
100001386	laurylcarnitine (C12)	-0.795616	1.41123e-11	5.15122e-11
309	adenosine 3',5'-diphosphate	-0.790395	2.37207e-11	8.42372e-11
1052	methylsuccinate	-0.788626	2.81912e-11	9.89209e-11
100009066	X-23557	-0.785707	3.73525e-11	1.28392e-10
100000616	1-(1-enyl-stearoyl)-2-arachidonoyl-GPE (P-18:0/20:4)*	-0.783824	4.46807e-11	1.51811e-10
100009078	X-25551	-0.783616	4.557e-11	1.54388e-10
340	N-acetylglucosamine 6-phosphate	-0.781991	5.31103e-11	1.77386e-10
100008906	salicylate	-0.781814	5.39974e-11	1.79839e-10
100009217	N-propionylmethionine	-0.781446	5.58914e-11	1.85101e-10
100008990	sphingomyelin (d18:1/14:0, d16:1/16:0)*	-0.781249	5.69256e-11	1.87998e-10
498	dihydroxyacetone phosphate (DHAP)	-0.780997	5.82834e-11	1.91945e-10
100008977	1,2-dilinolenoyl-GPC (18:3/18:3)*	-0.779493	6.70274e-11	2.20126e-10
1547	stearoylcarnitine (C18)	-0.777836	7.80922e-11	2.53638e-10
348	1-palmitoyl-2-oleoyl-GPG (16:0/18:1)	-0.776467	8.85094e-11	2.86683e-10
461	1-myristoyl-2-palmitoyl-GPC (14:0/16:0)	-0.774927	1.01788e-10	3.2879e-10
100001167	X-23779	-0.774844	1.02553e-10	3.30356e-10
291	1-oleoyl-2-arachidonoyl-GPE (18:1/20:4)*	-0.773148	1.19469e-10	3.80686e-10
294	(3'-5')-adenylylcytidine	-0.773023	1.20816e-10	3.8394e-10
100000096	1-palmitoyl-2-linoleoyl-GPC (16:0/18:2)	-0.772758	1.2372e-10	3.92113e-10
100001870	diacetylchitobiose	-0.772689	1.24484e-10	3.92848e-10
100000125	X-25984	-0.772139	1.30744e-10	4.06722e-10
100003674	2-stearoyl-GPE (18:0)*	-0.770808	1.4717e-10	4.55417e-10
823	pyruvate	-0.769657	1.62911e-10	5.02806e-10
100000763	3-phosphoglycerate	-0.768964	1.73152e-10	5.3302e-10
799	glucose 6-phosphate	-0.766729	2.10439e-10	6.39454e-10
536	1,2-dilinoleoyl-GPE (18:2/18:2)*	-0.765323	2.37664e-10	7.1664e-10
212	1,2-dipalmitoyl-GPE (16:0/16:0)*	-0.762946	2.91344e-10	8.71814e-10
100001207	13-HODE + 9-HODE	-0.76221	3.10174e-10	9.25811e-10
100000551	N-acetyl-beta-alanine	-0.762063	3.14062e-10	9.35047e-10
100002927	N-acetylaspartate (NAA)	-0.758514	4.23298e-10	1.24767e-09
999914056	resorcinol	-0.758473	4.24773e-10	1.24889e-09
100008956	X-24697	-0.757579	4.57555e-10	1.34193e-09
100009232	feruloylquinate (5)	-0.755919	5.24895e-10	1.53561e-09
100009027	2-oleoylglycerol (18:1)	-0.754675	5.81336e-10	1.69233e-09
100000660	alpha-ketobutyrate	-0.75437	5.96039e-10	1.73086e-09
100002544	N-butyryl-isoleucine	-0.75151	7.51848e-10	2.15227e-09
100008955	dodecenedioate (C12:1-DC)*	-0.751506	7.52107e-10	2.15227e-09
100008994	kynurenate	-0.750343	8.25869e-10	2.35193e-09
100000455	lactosyl-N-palmitoyl-sphingosine (d18:1/16:0)	-0.750289	8.29458e-10	2.35646e-09
100001506	glycitein	-0.748207	9.79389e-10	2.76906e-09
100001843	X-25028	-0.747486	1.03703e-09	2.92149e-09
100009131	flavone derivative C26H28O14 (4)*	-0.746656	1.10734e-09	3.10846e-09
999925244	diacetylspermidine*	-0.743715	1.39423e-09	3.87688e-09
821	prolylglycine	-0.74143	1.66391e-09	4.57285e-09
487	1-(1-enyl-palmitoyl)-2-oleoyl-GPE (P-16:0/18:1)*	-0.740599	1.77361e-09	4.8517e-09
100001620	N-acetyltryptophan	-0.7399	1.87122e-09	5.08333e-09
100009272	X-21283	-0.738223	2.12615e-09	5.73621e-09
100001628	1-palmitoylglycerol (16:0)	-0.737123	2.31086e-09	6.20617e-09
1251	linoleoylcholine*	-0.735461	2.61866e-09	7.01681e-09
290	(3'-5')-adenylyluridine	-0.732468	3.27223e-09	8.68909e-09
999923593	X-24456	-0.731815	3.43406e-09	9.09834e-09
207	1-palmitoyl-2-arachidonoyl-GPS (16:0/20:4)	-0.731767	3.44609e-09	9.10972e-09
100008991	1-linoleoyl-GPG (18:2)*	-0.731319	3.56184e-09	9.39466e-09
100000574	pantothenate	-0.730971	3.65409e-09	9.61647e-09
100008984	arabonate/xylonate	-0.730131	3.88611e-09	1.01816e-08
100001295	uridine 3'-monophosphate (3'-UMP)	-0.727487	4.71085e-09	1.22607e-08
100006298	flavone derivative C26H28O14 (1)*	-0.725882	5.28903e-09	1.3705e-08
100015702	9,10-DiHOME	-0.72458	5.80615e-09	1.48814e-08
100001491	ergothioneine	-0.721833	7.05709e-09	1.79317e-08
100009025	sphingomyelin (d17:1/16:0, d18:1/15:0, d16:1/17:0)*	-0.719417	8.36232e-09	2.11117e-08
100006294	X-25881	-0.718484	8.92442e-09	2.24347e-08
2051	nisinate (24:6n3)	-0.71261	1.33646e-08	3.31026e-08
1023	gamma-glutamyltryptophan	-0.710455	1.54603e-08	3.78955e-08
1124	argininosuccinate	-0.706241	2.04784e-08	4.93743e-08
1220	gamma-glutamylserine	-0.703944	2.38196e-08	5.70799e-08
100001436	N-pentadecanoyl-sphingosine (d18:1/15:0)*	-0.703713	2.41828e-08	5.78328e-08
100008905	histidine betaine (hercynine)*	-0.702061	2.69337e-08	6.41513e-08
1219	dihomo-linoleoylcarnitine (C20:2)*	-0.698152	3.46555e-08	8.18815e-08
1526	proline	-0.697481	3.61736e-08	8.52974e-08
100009334	leucylhydroxyproline*	-0.697339	3.6503e-08	8.59023e-08
249	N-stearoyl-sphinganine (d18:0/18:0)*	-0.694843	4.27675e-08	1.00045e-07
482	N2,N2-dimethylguanosine	-0.690496	5.61383e-08	1.3029e-07
100015759	erythronate*	-0.688915	6.19045e-08	1.42829e-07
100015882	glucosamine 6-sulfate	-0.686678	7.1015e-08	1.6321e-07
100003598	X-26058	-0.684473	8.12093e-08	1.84837e-07
100001182	glutathione, oxidized (GSSG)	-0.684439	8.13796e-08	1.84868e-07
232	inositol 1-phosphate (I1P)	-0.683015	8.8687e-08	2.00695e-07
1134	X-12097	-0.682722	9.02685e-08	2.03493e-07
999912097	X-14254	-0.678902	1.13397e-07	2.52733e-07
872	4-methyl-2-oxopentanoate	-0.676992	1.26946e-07	2.81862e-07
999911979	X-12026	-0.67687	1.27857e-07	2.83351e-07
100000657	2R,3R-dihydroxybutyrate	-0.671464	1.75143e-07	3.83105e-07
100015691	X-25490	-0.667453	2.20289e-07	4.79189e-07
100020727	X-25882	-0.665471	2.46406e-07	5.30133e-07
100001498	pterin	-0.664942	2.53851e-07	5.44164e-07
100001313	N-palmitoylglycine	-0.663773	2.71054e-07	5.79988e-07
1212	1-palmitoyl-2-arachidonoyl-GPI (16:0/20:4)*	-0.658296	3.67127e-07	7.77097e-07
100000626	cholesterol sulfate	-0.650585	5.56989e-07	1.16434e-06
100008993	N-butyryl-phenylalanine	-0.64927	5.97303e-07	1.2442e-06
999923644	methyl glucopyranoside (alpha + beta)	-0.648346	6.27261e-07	1.29972e-06
100009162	(S)-3-hydroxybutyrylcarnitine	-0.640266	9.55541e-07	1.96955e-06
1528	thymine	-0.639997	9.68789e-07	1.99337e-06
999923739	malonate	-0.638522	1.04472e-06	2.14213e-06
100015839	X-25953	-0.636511	1.15717e-06	2.36448e-06
100009231	alpha-CEHC sulfate	-0.636463	1.16002e-06	2.3662e-06
100016063	dimethyl sulfone	-0.635046	1.24607e-06	2.53296e-06
100008980	dihydroferulate	-0.632087	1.44531e-06	2.92786e-06
100000776	allantoin	-0.631666	1.4759e-06	2.9847e-06
100004295	X-12100	-0.630366	1.5744e-06	3.16761e-06
100015760	X-25708	-0.628193	1.75268e-06	3.5143e-06
100000491	choline	-0.627581	1.80619e-06	3.60932e-06
1223	1-stearoyl-2-linoleoyl-GPC (18:0/18:2)*	-0.625297	2.0195e-06	4.02195e-06
999924410	X-23654	-0.62515	2.03399e-06	4.04398e-06
100010924	trans-urocanate	-0.623651	2.18743e-06	4.33442e-06
100001262	dimethylarginine (SDMA + ADMA)	-0.622951	2.2627e-06	4.46855e-06
100002390	sinapate	-0.622749	2.28488e-06	4.5048e-06
1087	1,2-dioleoyl-GPC (18:1/18:1)	-0.621423	2.43545e-06	4.78567e-06
100001425	glucuronide of C10H18O2 (8)*	-0.620892	2.49829e-06	4.90097e-06
806	1-palmitoyl-2-linoleoyl-GPE (16:0/18:2)	-0.620348	2.56433e-06	5.01385e-06
100002528	beta-hydroxyisovalerate	-0.619867	2.6239e-06	5.12183e-06
798	pro-hydroxy-pro	-0.617903	2.88113e-06	5.59614e-06
100001126	palmitoyl-oleoyl-glycerol (16:0/18:1) [2]*	-0.612569	3.70219e-06	7.15554e-06
1268	gamma-glutamyl-epsilon-lysine	-0.606011	5.0076e-06	9.63125e-06
362	N1-methyladenosine	-0.605873	5.03934e-06	9.67652e-06
381	cysteinylglycine	-0.602292	5.92566e-06	1.12865e-05
480	aconitate [cis or trans]	-0.600631	6.38387e-06	1.21397e-05
882	1,2-distearoyl-GPC (18:0/18:0)	-0.599492	6.71696e-06	1.27525e-05
1235	palmitoylcarnitine (C16)	-0.599352	6.75894e-06	1.28116e-05
917	gamma-glutamylalanine	-0.597153	7.45146e-06	1.4079e-05
100001869	eicosapentaenoate (EPA; 20:5n3)	-0.596402	7.70262e-06	1.45302e-05
100001391	1-(1-enyl-stearoyl)-2-oleoyl-GPE (P-18:0/18:1)	-0.594665	8.31392e-06	1.56583e-05
100020205	xylose	-0.591199	9.66947e-06	1.81534e-05
869	4-imidazoleacetate	-0.588829	1.07106e-05	2.00441e-05
209	N-acetylalanine	-0.586876	1.16457e-05	2.16567e-05
100006051	N-acetylmethionine	-0.584616	1.2821e-05	2.38047e-05
100015785	syringic acid	-0.5814	1.46833e-05	2.71768e-05
100001315	N-myristoyltaurine*	-0.580718	1.51088e-05	2.78768e-05
565	N-stearoyl-sphingosine (d18:1/18:0)*	-0.57803	1.68992e-05	3.10829e-05
100003271	N-carboxymethylalanine	-0.577966	1.69437e-05	3.11163e-05
100001645	xanthosine	-0.577656	1.7163e-05	3.14699e-05
100002284	piperidine	-0.577422	1.73301e-05	3.17271e-05
100019957	X-25485	-0.572928	2.08451e-05	3.79852e-05
100019801	X-25701	-0.571314	2.22594e-05	4.04998e-05
361	guanosine 5'-monophosphate (5'-GMP)	-0.570281	2.3211e-05	4.21012e-05
100015833	2-hydroxy-4-(methylthio)butanoic acid	-0.570181	2.33052e-05	4.21494e-05
100001195	N-linoleoylglycine	-0.561727	3.26485e-05	5.84106e-05
100009406	3-ureidopropionate	-0.561317	3.31788e-05	5.92694e-05
1537	gamma-glutamylhistidine	-0.561245	3.32735e-05	5.93486e-05
100008904	X-18167	-0.557875	3.79548e-05	6.70895e-05
999926054	lysylleucine	-0.554081	4.39441e-05	7.70983e-05
999921740	stigmastadienone	-0.550744	4.99141e-05	8.71447e-05
999925984	N6-carboxymethyllysine	-0.550373	5.06222e-05	8.81589e-05
1629	uridine 5'-monophosphate (UMP)	-0.54594	5.9819e-05	0.000102959
100000841	threonine	-0.54418	6.38789e-05	0.000109786
100000135	taurochenodeoxycholate	-0.542365	6.8326e-05	0.000117088
999916964	X-25957	-0.5413	7.10654e-05	0.000121605
100015848	X-24712	-0.540907	7.21015e-05	0.0001232
100015619	X-24714	-0.540455	7.33098e-05	0.000125083
1539	1-stearoyl-2-arachidonoyl-GPC (18:0/20:4)	-0.540395	7.34702e-05	0.000125175
825	5-methylcytidine	-0.540336	7.36303e-05	0.000125267
264	adenosine 5'-diphosphate (ADP)	-0.540274	7.37979e-05	0.000125371
100006290	fucose	-0.536981	8.32357e-05	0.000140771
100021918	caproate (6:0)	-0.534848	8.9924e-05	0.000151674
100001446	10-hydroxystearate	-0.521782	0.00014277	0.000238421
100001270	palmitoyl-linoleoyl-glycerol (16:0/18:2) [2]*	-0.52121	0.000145626	0.000242848
100008914	1-oleoylglycerol (18:1)	-0.516858	0.000169118	0.000281227
1302	erucate (22:1n9)	-0.51679	0.00016951	0.000281482
100003588	glycylvaline	-0.514413	0.000183777	0.000304743
100001204	biliverdin	-0.512964	0.000193003	0.000319594
75	nicotinamide	-0.507102	0.000234777	0.000384983
100009030	sphingomyelin (d18:1/20:1, d18:2/20:0)*	-0.505339	0.000248853	0.000407497
1303	5,6-dihydrouridine	-0.503102	0.000267817	0.000436731
100002682	tyrosol	-0.498532	0.000310684	0.000502464
100002136	1-linoleoyl-GPC (18:2)	-0.493861	0.000360812	0.00058194
100005831	gamma-tocotrienol	-0.49327	0.000367659	0.000592173
1256	cytidine 5'-monophospho-N-acetylneuraminic acid	-0.492501	0.000376729	0.000605952
100002102	carotene diol (2)	-0.491649	0.000387022	0.00062166
999921796	1-palmitoyl-GPC (16:0)	-0.487841	0.000436181	0.000699671
1024	lignoceroyl sphingomyelin (d18:1/24:0)	-0.48424	0.000487779	0.000780314
100000463	adenylosuccinate	-0.483099	0.000505248	0.000806072
100008999	N-carbamoylaspartate	-0.481526	0.000530234	0.000844791
100001606	1-(1-enyl-palmitoyl)-2-arachidonoyl-GPC (P-16:0/20:4)*	-0.476407	0.000619477	0.000980353
311	mannitol/sorbitol	-0.472419	0.000698136	0.0011004
100001466	X-19746	-0.471058	0.00072697	0.00114432
999911787	caffeate	-0.469192	0.000768223	0.00120604
100002367	linoleoyl-linolenoyl-glycerol (18:2/18:3) [2]*	-0.468697	0.000779503	0.00122212
796	phosphate	-0.46811	0.000793091	0.00124013
1263	palmitoyl-arachidonoyl-glycerol (16:0/20:4) [1]*	-0.46699	0.000819612	0.0012799
507	1-oleoyl-2-linoleoyl-GPE (18:1/18:2)*	-0.465786	0.000848976	0.00132225
1102	lactate	-0.462822	0.000925381	0.00143745
49	2-oxoarginine*	-0.460765	0.000981955	0.00152332
100001590	beta-guanidinopropanoate	-0.45847	0.00104869	0.00162258
496	heme	-0.457566	0.00107608	0.0016606
132	pipecolate	-0.457196	0.0010875	0.00167602
100000565	X-21796	-0.455889	0.0011286	0.0017371
100009052	N,N,N-trimethyl-alanylproline betaine (TMAP)	-0.451282	0.00128482	0.00196983
1021	prostaglandin F2alpha	-0.447638	0.0014218	0.00217137
1002	adenosine 3',5'-cyclic monophosphate (cAMP)	-0.444995	0.0015291	0.00233222
100009332	X-23732	-0.444065	0.00156854	0.00238929
999920716	pyridoxate	-0.441533	0.00168057	0.00254351
999924027	2-hydroxysebacate	-0.43804	0.00184676	0.00278787
100006124	4-hydroxybutyrate (GHB)	-0.437776	0.00185986	0.00280406
100001485	cytidine 2' or 3'-monophosphate (2' or 3'-CMP)	-0.435519	0.00197557	0.00297091
564	1-stearoyl-2-arachidonoyl-GPE (18:0/20:4)	-0.433385	0.00209084	0.00313228
100001694	1-stearoyl-GPA (18:0)	-0.42968	0.00230515	0.00344022
100008903	N-butyryl-leucine	-0.426556	0.00250067	0.0037273
1036	sphingomyelin (d18:1/21:0, d17:1/22:0, d16:1/23:0)*	-0.424673	0.00262554	0.00390354
100021329	X-23475	-0.4193	0.00301255	0.00446205
376	palmitoylcholine	-0.41836	0.00308522	0.00456395
100015841	X-17960	-0.418032	0.00311092	0.00459621
999921353	N-acetylmuramate	-0.416252	0.00325376	0.00480123
1099	carnosine	-0.412563	0.00356833	0.00523918
563	retinol (vitamin A)	-0.411628	0.00365219	0.00534898
100001851	N-acetylglutamine	-0.405668	0.00422858	0.00615493
1001	X-23593	-0.40532	0.00426458	0.00619968
100001055	2,4-dihydroxybutyrate	-0.404939	0.00430432	0.00624206
100010919	picolinate	-0.403368	0.00447151	0.00647655
100001208	biopterin	-0.402556	0.00456018	0.00659687
100005986	4-methylcatechol sulfate	-0.399372	0.00492263	0.00710377
111	ribose 1-phosphate	-0.394648	0.00550695	0.00791557
999912127	X-24608	-0.391869	0.00587819	0.00841067
100002285	eicosanoylsphingosine (d20:1)*	-0.387546	0.00649909	0.00927654
999922771	X-23115	-0.384809	0.00692098	0.0098668
1162	gamma-glutamylmethionine	-0.384232	0.00701297	0.00998586
999911612	fructosyllysine	-0.383823	0.00707868	0.0100673
100015838	suberate (C8-DC)	-0.383332	0.0071585	0.0101685
100015923	6-hydroxynicotinate	-0.382469	0.00730041	0.0103576
100015641	bilirubin (Z,Z)	-0.378677	0.00795355	0.0112302
800	mannose-6-phosphate	-0.373424	0.00894154	0.0125951
100004054	pyridoxamine phosphate	-0.372279	0.00917053	0.0129022
100001501	X-24646	-0.371101	0.00941116	0.013225
100010917	butyrylcarnitine (C4)	-0.370854	0.00946242	0.0132812
100006191	2-palmitoleoylglycerol (16:1)*	-0.364934	0.0107625	0.0150344
100009038	hexanoyltaurine	-0.364177	0.0109393	0.0152452
100009139	3-(3-hydroxyphenyl)propionate	-0.360258	0.0118954	0.0165385
999923779	N-acetyl-2-aminoadipate	-0.356618	0.0128465	0.0177147
448	1-palmitoyl-2-docosahexaenoyl-GPC (16:0/22:6)	-0.355771	0.0130768	0.0180112
1506	inosine 5'-monophosphate (IMP)	-0.354036	0.0135598	0.0186328
250	UDP-glucose	-0.347154	0.0156289	0.0213517
100002196	daidzein sulfate (1)	-0.346801	0.0157421	0.0214565
1548	hydroxyasparagine**	-0.343536	0.0168204	0.0227945
100002910	N,N-dimethylalanine	-0.343248	0.0169186	0.0229013
999925563	X-24753	-0.341803	0.0174181	0.0234966
100010925	N-acetylthreonine	-0.338671	0.0185436	0.0249292
231	gamma-glutamylglycine	-0.331289	0.0214418	0.0286295
100020478	X-25950	-0.330414	0.0218096	0.0290876
100001662	1-ribosyl-imidazoleacetate*	-0.328901	0.0224573	0.0298839
100010945	vanillate	-0.328255	0.0227391	0.0302247
999918913	X-25247	-0.327106	0.0232474	0.030831
100002841	tetradecanedioate (C14-DC)	-0.326807	0.023381	0.0309732
100001051	3-hydroxyisobutyrate	-0.325249	0.0240886	0.0318727
100021262	N-acetylmethionine sulfoxide	-0.323182	0.025055	0.0330423
100001810	N-acetylhistamine	-0.322966	0.0251578	0.0331409
1207	sphingosine 1-phosphate	-0.32081	0.0262039	0.0344419
194	2'-O-methylcytidine	-0.320384	0.0264148	0.0346805
100004089	genistein	-0.31876	0.0272322	0.0357139
100009055	X-24663	-0.318587	0.0273201	0.0357893
100000406	myristoylcarnitine (C14)	-0.318304	0.0274653	0.0359396
100004635	N-acetylisoleucine	-0.314103	0.0296932	0.0387688
100015797	2,3-dihydroxy-2-methylbutyrate	-0.312716	0.0304605	0.0397267
244	adenosine 3'-monophosphate (3'-AMP)	-0.312482	0.0305918	0.039839
100000011	N-stearoylserine*	-0.312442	0.0306142	0.039839
880	thioproline	-0.30663	0.034027	0.0440855
106	X-10445	-0.304373	0.0354342	0.0457579
100021404	2-arachidonoylglycerol (20:4)	-0.303698	0.0358644	0.0462627
100019800	X-25535	-0.302823	0.036428	0.0469383
158	phosphoethanolamine	-0.302338	0.0367436	0.0472934
100003686	campesterol	-0.301738	0.0371372	0.0477479
100005829	mannonate*	-0.294047	0.0424983	0.0543443
100020893	X-19763	-0.293048	0.0432386	0.0551713
803	4-guanidinobutanoate	-0.291449	0.0444462	0.0565897
172	X-25936	-0.282742	0.0515117	0.0652334
100001392	oleoyl-arachidonoyl-glycerol (18:1/20:4) [2]*	-0.274007	0.059486	0.0745313
100008919	1-methyladenine	-0.270707	0.0627452	0.0784482
100010937	N-acetylvaline	-0.267485	0.0660636	0.0825095
424	1-stearoyl-2-oleoyl-GPE (18:0/18:1)	-0.264661	0.0690862	0.0861932
100015966	X-12193	-0.262054	0.0719723	0.0896412
100021123	7-ketodeoxycholate	-0.260885	0.0732974	0.0909659
100020967	thiamin monophosphate	-0.260055	0.0742496	0.0920508
999912822	dihydrocaffeate sulfate (2)	0.255518	0.0796292	0.0984097
211	oleoylcholine	0.255524	0.0796215	0.0984097
100020015	glutaminylleucine	0.257917	0.0767474	0.0950474
100001551	N1-methyl-2-pyridone-5-carboxamide	0.261013	0.0731513	0.0908802
100001229	dodecadienoate (12:2)*	0.261811	0.0722459	0.0898501
180	(3'-5')-adenylyladenosine*	0.262028	0.0720018	0.0896412
100015732	4-acetamidobenzoate	0.271385	0.0620649	0.0776799
460	cytidine 5'-monophosphate (5'-CMP)	0.274101	0.0593955	0.0744972
100005852	5-methylcytosine	0.275292	0.0582545	0.0731438
100002569	stachydrine	0.275542	0.0580176	0.072924
100000743	glutathione, reduced (GSH)	0.276566	0.0570536	0.0717889
100001778	gluconate	0.277192	0.0564712	0.071132
100001408	S-(1,2-dicarboxyethyl)glutathione	0.277316	0.0563561	0.0710629
1254	gamma-glutamylphenylalanine	0.279495	0.0543684	0.0686299
999919746	succinylcarnitine (C4-DC)	0.280111	0.0538169	0.0680066
999912411	X-16938	0.282079	0.0520847	0.0658882
100002466	mesaconate (methylfumarate)	0.284768	0.0497911	0.0631223
100015642	N6,N6,N6-trimethyllysine	0.284959	0.0496312	0.0629873
100019915	imidazole lactate	0.287332	0.0476813	0.0605778
100002154	arachidate (20:0)	0.290564	0.0451259	0.0573931
100008998	gentisate	0.292506	0.0436448	0.0556295
100004216	2-hydroxypalmitate	0.293776	0.0426984	0.054541
999924646	X-20172	0.294233	0.0423613	0.054228
100001222	arginine	0.297991	0.0396749	0.0508443
100001580	(16 or 17)-methylstearate (a19:0 or i19:0)	0.301246	0.0374629	0.0480617
100001615	(14 or 15)-methylpalmitate (a17:0 or i17:0)	0.301659	0.0371898	0.0477633
1538	asparagine	0.305251	0.0348813	0.0450933
415	glycosyl-N-stearoyl-sphingosine (d18:1/18:0)	0.306315	0.0342206	0.0442877
229	1-(1-enyl-palmitoyl)-2-arachidonoyl-GPE (P-16:0/20:4)*	0.308036	0.0331735	0.0430271
100006435	cysteine s-sulfate	0.308099	0.0331358	0.0430255
100010926	1-dihomo-linoleoylglycerol (20:2)	0.309574	0.0322607	0.0419354
100001468	X-12411	0.315926	0.0287087	0.037525
100002459	nonadecanoate (19:0)	0.321193	0.0260156	0.0342325
100003258	hexanoylcarnitine (C6)	0.324267	0.0245437	0.0324043
100002300	1-linoleoyl-GPE (18:2)*	0.325194	0.0241141	0.0318727
1488	gamma-glutamylvaline	0.327684	0.0229903	0.0305243
100004482	3-amino-2-piperidone	0.330086	0.0219484	0.0292398
100020825	1-heptadecenoylglycerol (17:1)*	0.332157	0.0210823	0.0281815
100002356	S-1-pyrroline-5-carboxylate	0.333856	0.0203935	0.0272916
100001411	X-12822	0.336181	0.0194817	0.0261011
100015862	quinate	0.336896	0.0192084	0.0257642
100010939	ornithine	0.337022	0.0191606	0.0257294
100015737	dihydroorotate	0.339781	0.0181378	0.0244115
397	behenoyl dihydrosphingomyelin (d18:0/22:0)*	0.340456	0.0178946	0.0241117
100009014	1-(1-enyl-palmitoyl)-GPE (P-16:0)*	0.342082	0.0173206	0.0233917
100001777	glycerophosphoinositol*	0.343074	0.0169781	0.0229555
100002945	o-tyrosine	0.344145	0.0166147	0.0225417
100006378	X-11580	0.345117	0.0162906	0.0221275
100001254	X-18913	0.345483	0.01617	0.021989
1276	4-methylbenzenesulfonate	0.346072	0.0159776	0.0217524
100002249	protoporphyrin IX	0.346888	0.0157142	0.0214434
999926035	X-24229	0.350901	0.0144714	0.0197932
100000827	gamma-glutamylisoleucine*	0.351527	0.0142855	0.0195616
1200	N-acetyl-glucosamine 1-phosphate	0.351698	0.014235	0.0195152
100001124	margaroylcarnitine (C17)*	0.353798	0.0136273	0.0187038
100000299	2,4-di-tert-butylphenol	0.354284	0.0134899	0.0185584
100004318	X-24432	0.357226	0.0126831	0.0175098
100001668	X-26062	0.357287	0.012667	0.0175081
999926062	nicotinamide riboside	0.357523	0.012604	0.0174415
100009009	taurine	0.357895	0.0125055	0.0173255
100001151	myristoyl dihydrosphingomyelin (d18:0/14:0)*	0.358195	0.0124266	0.0172364
100001670	1-(1-enyl-palmitoyl)-2-linoleoyl-GPC (P-16:0/18:2)*	0.358741	0.0122842	0.0170589
1490	gamma-glutamylleucine	0.361002	0.0117084	0.0162978
100009393	N6,N6-dimethyllysine	0.364818	0.0107895	0.0150542
100002733	glycerophosphoserine*	0.368953	0.00986428	0.013796
100010930	1-palmitoyl-GPG (16:0)*	0.369247	0.0098011	0.0137239
100000008	2S,3R-dihydroxybutyrate	0.369813	0.00968062	0.0135713
100015863	valerate (5:0)	0.373438	0.00893877	0.0125951
100000707	putrescine	0.378895	0.00791462	0.0111886
100001272	methionine sulfone	0.37942	0.00782179	0.0110707
100021518	X-23470	0.38038	0.00765425	0.0108466
100001621	p-hydroxybenzaldehyde	0.388725	0.00632442	0.00903817
338	1-stearoyl-2-linoleoyl-GPE (18:0/18:2)*	0.392098	0.00584684	0.00837597
100015968	lyxonate	0.39226	0.0058247	0.00835441
100006123	sphingomyelin (d18:1/22:2, d18:2/22:1, d16:1/24:2)*	0.394609	0.00551203	0.00791557
100001481	cysteinylglycine disulfide*	0.395499	0.00539744	0.00776994
100004483	valylglycine	0.396975	0.00521205	0.00751223
999925028	1,2,3-benzenetriol sulfate (2)	0.402463	0.00457042	0.00660358
100001253	lactosyl-N-stearoyl-sphingosine (d18:1/18:0)*	0.405092	0.00428836	0.00622657
100009082	pimelate (C7-DC)	0.405855	0.00420938	0.00613457
100002107	oleoyl ethanolamide	0.406545	0.00413907	0.00603956
2050	myristoleoylcarnitine (C14:1)*	0.406841	0.00410926	0.0060035
100001492	gamma-tocopherol/beta-tocopherol	0.408378	0.00395731	0.00578867
100001102	N-oxalyl glycine (NOG)	0.411757	0.00364054	0.00533855
980	glucosamine-6-phosphate	0.415406	0.00332365	0.00488601
100020247	X-25492	0.415768	0.00329357	0.00484784
100001562	3-hydroxyvalerate	0.416196	0.00325833	0.00480196
100001577	soyasaponin II	0.423475	0.00270779	0.0040157
100021840	X-23752	0.423896	0.00267867	0.00397752
100015853	1-(1-enyl-palmitoyl)-GPC (P-16:0)*	0.425385	0.00257774	0.00383732
100015860	X-14454	0.430668	0.00224618	0.00335645
100001048	sphingomyelin (d18:1/24:1, d18:2/24:0)*	0.431298	0.00220929	0.00330553
100001445	phenylalanine	0.434543	0.00202757	0.00304136
100002204	X-23662	0.435305	0.00198687	0.0029841
100001734	benzoate	0.436883	0.00190492	0.00286833
100015967	(12 or 13)-methylmyristate (a15:0 or i15:0)	0.440204	0.00174216	0.00263335
1137	1,2-dipalmitoyl-GPC (16:0/16:0)	0.442043	0.00165743	0.0025117
100000774	5-oxoproline	0.442109	0.00165446	0.00251044
100001395	palmitate (16:0)	0.442316	0.00164517	0.00249955
100004481	X-23438	0.442647	0.00163041	0.00248033
893	itaconate	0.448814	0.00137622	0.00210449
100015854	X-12199	0.448984	0.00136973	0.00209729
100008933	ribulose/xylulose	0.45213	0.00125469	0.00192614
100021990	3-methylglutaconate	0.45527	0.00114855	0.0017655
100006362	lignoceroyl ethanolamide (24:0)*	0.457612	0.00107469	0.0016606
999923662	2,6-dihydroxybenzoic acid	0.458828	0.00103801	0.00160817
358	X-12689	0.465378	0.000859154	0.00133634
100001029	isobutyrylcarnitine (C4)	0.466756	0.000825248	0.00128699
100000292	7-dehydrocholesterol	0.468374	0.000786952	0.00123216
100002398	X-25594	0.470387	0.000741556	0.00116573
100015870	agmatine	0.472749	0.000691307	0.0010911
100001570	arachidonoyl ethanolamide	0.473127	0.000683553	0.00108031
100001540	arachidonate (20:4n6)	0.476729	0.000613497	0.000972195
392	ascorbate (vitamin C)	0.476767	0.000612798	0.000972195
100001092	eicosenoylcarnitine (C20:1)*	0.477859	0.0005929	0.000942087
35	S-adenosylhomocysteine (SAH)	0.480619	0.000545151	0.000867386
100001511	octadecanedioate (C18-DC)	0.483875	0.000493301	0.000788078
100010927	glutarate (C5-DC)	0.48583	0.000464349	0.000743842
1221	isocaproylcarnitine	0.496505	0.000331606	0.000535566
100000869	gamma-glutamylcysteine	0.499231	0.000303745	0.000491916
999925594	succinoyltaurine	0.499475	0.000301361	0.000488727
1215	1-palmitoyl-2-linoleoyl-GPI (16:0/18:2)	0.500453	0.00029196	0.000474134
100001723	guanosine 2'-monophosphate (2'-GMP)*	0.502267	0.000275223	0.000447569
892	1-stearoyl-2-linoleoyl-GPI (18:0/18:2)	0.502318	0.000274769	0.000447448
100000446	phenylalanylglycine	0.503914	0.000260787	0.000425856
100004327	glycylisoleucine	0.503988	0.000260155	0.000425413
1442	adenosine	0.507387	0.000232567	0.000381889
100021475	leucylglycine	0.507418	0.000232328	0.000381889
100021467	X-12015	0.508353	0.000225234	0.00037088
100001296	1-stearoyl-2-arachidonoyl-glycosyl-GPE (18:0/20:4)**	0.508493	0.000224185	0.000369671
100003493	1-oleoyl-GPE (18:1)	0.508674	0.000222839	0.000367965
100015666	N-acetylhistidine	0.510922	0.000206719	0.000341825
275	X-23581	0.519536	0.000154284	0.000256922
100001247	deoxycarnitine	0.522411	0.000139686	0.000233602
100001613	1-oleoyl-GPI (18:1)	0.529071	0.000110572	0.000185176
999912462	thiamin (vitamin B1)	0.53321	9.5388e-05	0.000159975
100020371	X-14263	0.533366	9.48543e-05	0.000159307
935	sedoheptulose-7-phosphate	0.534265	9.18326e-05	0.000154452
100009239	N2-acetyl,N6-methyllysine	0.534622	9.06595e-05	0.000152697
100000787	X-20716	0.536946	8.33405e-05	0.000140771
100004290	arabinose	0.537692	8.11078e-05	0.000137394
999914502	S-methylmethionine	0.538189	7.96517e-05	0.000135121
100006726	1-palmitoleoylglycerol (16:1)*	0.542986	6.67732e-05	0.000114593
891	tricosanoyl sphingomyelin (d18:1/23:0)*	0.546281	5.90603e-05	0.000101801
999925505	X-25952	0.546367	5.8872e-05	0.000101625
100015861	sphingomyelin (d18:1/17:0, d17:1/18:0, d19:1/16:0)	0.546574	5.84175e-05	0.000100989
999923453	indole-3-carboxylate	0.547767	5.58575e-05	9.67049e-05
999925877	threonylphenylalanine	0.547969	5.54341e-05	9.6113e-05
881	sphingomyelin (d18:0/18:0, d19:0/17:0)*	0.548405	5.45314e-05	9.4687e-05
932	glycosyl-N-palmitoyl-sphingosine (d18:1/16:0)	0.549275	5.27698e-05	9.17634e-05
100022120	pyridoxal	0.550717	4.99659e-05	8.71447e-05
999922918	tricarballylate	0.550969	4.94895e-05	8.657e-05
100001635	histidine methyl ester	0.553923	4.42106e-05	7.74507e-05
100000781	arachidonoylcholine	0.555174	4.21346e-05	7.40337e-05
100002054	2-palmitoylglycerol (16:0)	0.556918	3.93899e-05	6.93144e-05
100021194	ferulate	0.55703	3.922e-05	6.91186e-05
100001593	palmitoleoyl ethanolamide*	0.557661	3.8271e-05	6.75472e-05
100001569	5-methyl-2'-deoxycytidine	0.558148	3.75538e-05	6.64804e-05
100000487	N-palmitoleoyltaurine*	0.558408	3.71755e-05	6.59097e-05
999924728	beta-sitosterol	0.559571	3.55281e-05	6.30837e-05
999926058	homocitrate	0.56041	3.43807e-05	6.11385e-05
999925522	diaminopimelate	0.560983	3.36172e-05	5.98711e-05
1114	tyrosylglycine	0.562576	3.1575e-05	5.65759e-05
100003901	1-linolenoyl-GPC (18:3)*	0.566093	2.74634e-05	4.92837e-05
100001269	2-hydroxydecanoate	0.566619	2.68925e-05	4.83327e-05
100003926	X-26220	0.566771	2.67294e-05	4.81129e-05
100002500	1-stearoyl-GPS (18:0)*	0.566807	2.66915e-05	4.81129e-05
100005350	alpha-hydroxyisocaproate	0.568871	2.45695e-05	4.43606e-05
999926220	riboflavin (vitamin B2)	0.570177	2.33091e-05	4.21494e-05
344	arabitol/xylitol	0.570623	2.2892e-05	4.15866e-05
493	cytidine-5'-diphosphoethanolamine	0.57371	2.01901e-05	3.68485e-05
100009329	indoleacetylaspartate	0.575432	1.88129e-05	3.43882e-05
100001221	palmitoyl-arachidonoyl-glycerol (16:0/20:4) [2]*	0.579211	1.60895e-05	2.96399e-05
999925109	X-23482	0.580868	1.50142e-05	2.77456e-05
100001956	N-acetylcitrulline	0.58204	1.42936e-05	2.64971e-05
100001579	3-hydroxyhexanoylcarnitine (1)	0.587526	1.13266e-05	2.10964e-05
100020840	X-25746	0.587915	1.11394e-05	2.07806e-05
100000773	palmitoyl-linoleoyl-glycerol (16:0/18:2) [1]*	0.588429	1.08965e-05	2.03597e-05
828	5-methylthioadenosine (MTA)	0.589468	1.04202e-05	1.95318e-05
999912100	X-18059	0.592131	9.28623e-06	1.74617e-05
999924430	X-25493	0.598172	7.1227e-06	1.34794e-05
999924432	X-25955	0.604375	5.39386e-06	1.02902e-05
878	sphingomyelin (d18:2/23:0, d18:1/23:1, d17:1/24:1)*	0.604785	5.29467e-06	1.01174e-05
100001790	carotene diol (3)	0.60487	5.27425e-06	1.00947e-05
100005716	2-hydroxy-3-methylvalerate	0.604872	5.27385e-06	1.00947e-05
112	sphingomyelin (d18:0/20:0, d16:0/22:0)*	0.60851	4.46685e-06	8.60526e-06
999923438	gamma-CEHC taurine*	0.611114	3.96101e-06	7.64326e-06
100020361	lactobacillic acid	0.615383	3.24533e-06	6.28284e-06
100003641	3-aminoisobutyrate	0.617138	2.98751e-06	5.79321e-06
999923423	X-24231	0.618036	2.86304e-06	5.57016e-06
100001276	beta-alanine	0.618165	2.84554e-06	5.54527e-06
100000706	gamma-glutamyltyrosine	0.620807	2.50856e-06	4.91294e-06
999925111	catechol sulfate	0.622432	2.3201e-06	4.56661e-06
100002132	phenyllactate (PLA)	0.623382	2.21607e-06	4.38381e-06
1310	dimethylglycine	0.623724	2.17971e-06	4.3264e-06
100002082	N-acetyl-3-methylhistidine*	0.62711	1.84837e-06	3.68736e-06
100001541	N-acetylglucosamine/N-acetylgalactosamine	0.628007	1.76874e-06	3.54049e-06
100004299	X-24430	0.629775	1.62111e-06	3.25603e-06
100001655	indolin-2-one	0.630542	1.5607e-06	3.14541e-06
100003695	(R)-3-hydroxybutyrylcarnitine	0.630544	1.56053e-06	3.14541e-06
100001981	arachidoyl ethanolamide (20:0)*	0.632976	1.38255e-06	2.80556e-06
1049	behenoyl sphingomyelin (d18:1/22:0)*	0.635871	1.19525e-06	2.43386e-06
100021922	pyrraline	0.63723	1.11572e-06	2.28374e-06
999916391	alpha-tocopherol acetate	0.6386	1.04057e-06	2.13733e-06
888	4-hydroxyglutamate	0.643235	8.19778e-07	1.69268e-06
100021926	2-eicosapentaenoylglycerol (20:5)*	0.647325	6.61992e-07	1.36928e-06
100021503	1-arachidonylglycerol (20:4)	0.648477	6.22936e-07	1.29303e-06
100004111	X-25109	0.649057	6.04099e-07	1.25614e-06
1083	cytidine 5'-diphosphocholine	0.650464	5.60572e-07	1.16976e-06
1133	urate	0.650688	5.53915e-07	1.15997e-06
382	1-stearoyl-2-docosahexaenoyl-GPC (18:0/22:6)	0.654483	4.51816e-07	9.47848e-07
100021000	N-acetylphenylalanine	0.65534	4.31345e-07	9.06516e-07
100006296	adipoylcarnitine (C6-DC)	0.656343	4.08454e-07	8.59941e-07
100001507	docosapentaenoate (n6 DPA; 22:5n6)	0.656967	3.94795e-07	8.3267e-07
100000467	uric acid ribonucleoside*	0.658149	3.70105e-07	7.81996e-07
100001257	1-methylhistidine	0.658492	3.63201e-07	7.70169e-07
100008953	5-dodecenoylcarnitine (C12:1)	0.660407	3.26855e-07	6.94346e-07
918	1-linoleoyl-2-arachidonoyl-GPC (18:2/20:4n6)*	0.660868	3.18616e-07	6.78066e-07
100002227	glycerol 2-phosphate	0.661798	3.02605e-07	6.45156e-07
999925881	X-25521	0.661815	3.02327e-07	6.45156e-07
100006614	2,3-dihydroxyisovalerate	0.665211	2.50042e-07	5.36976e-07
100021924	citrulline	0.665488	2.46173e-07	5.30133e-07
100000146	oxalate (ethanedioate)	0.666145	2.37222e-07	5.12243e-07
100015855	nicotinamide ribonucleotide (NMN)	0.666346	2.34536e-07	5.07372e-07
100000454	uridine-2',3'-cyclic monophosphate	0.666597	2.31234e-07	5.01149e-07
100020372	X-17969	0.666906	2.27222e-07	4.93361e-07
100000772	15-HETE	0.667838	2.15525e-07	4.69694e-07
999911580	3,5-dihydroxyphenylpropionate	0.668819	2.03823e-07	4.45014e-07
100001675	butyrylglycine	0.671939	1.70412e-07	3.7345e-07
100001300	3-hydroxypalmitoylcarnitine	0.673128	1.59087e-07	3.4928e-07
100000808	X-24027	0.674904	1.4347e-07	3.15581e-07
100002417	N-acetylglucosaminylasparagine	0.675036	1.42363e-07	3.13732e-07
100008952	X-25948	0.675054	1.42215e-07	3.13732e-07
100021474	xanthurenate	0.675277	1.40374e-07	3.10509e-07
999918167	X-14904	0.678279	1.17664e-07	2.61746e-07
100004059	ascorbic acid 2-sulfate	0.679322	1.10607e-07	2.4698e-07
501	1-palmitoyl-2-oleoyl-GPI (16:0/18:1)*	0.680821	1.01164e-07	2.26323e-07
100000924	erucoylcarnitine (C22:1)*	0.681865	9.50378e-08	2.13022e-07
100001531	methionine	0.682304	9.25648e-08	2.07874e-07
999926092	X-24474	0.682639	9.07175e-08	2.04114e-07
54	1-oleoyl-2-arachidonoyl-GPI (18:1/20:4)*	0.682823	8.97224e-08	2.02649e-07
100001431	1-arachidonoyl-GPC (20:4n6)*	0.683478	8.62486e-08	1.95552e-07
999912906	X-12117	0.684671	8.0243e-08	1.82991e-07
100006122	hydroxypalmitoyl sphingomyelin (d18:1/16:0(OH))**	0.684898	7.91473e-08	1.80842e-07
999925948	3-hydroxysebacate	0.685042	7.84574e-08	1.79614e-07
100016069	X-24609	0.686421	7.21392e-08	1.65471e-07
1004	1-palmitoyl-2-docosahexaenoyl-GPE (16:0/22:6)*	0.687463	6.76819e-08	1.55853e-07
100019972	taurocholenate sulfate*	0.689748	5.88008e-08	1.35934e-07
999924697	butyrate/isobutyrate (4:0)	0.689829	5.85073e-08	1.35521e-07
925	prostaglandin E2	0.693402	4.68285e-08	1.08897e-07
100009344	X-17799	0.694432	4.38902e-08	1.02266e-07
100003432	glutarylcarnitine (C5-DC)	0.694602	4.3422e-08	1.01375e-07
100006115	tyramine	0.695457	4.11386e-08	9.64264e-08
100000251	2'-deoxyinosine	0.696672	3.80881e-08	8.9454e-08
100004328	1-oleoyl-GPG (18:1)*	0.698589	3.36999e-08	7.97835e-08
100009227	2-hydroxyheptanoate*	0.698793	3.32618e-08	7.89047e-08
100001594	palmitoyl-linolenoyl-glycerol (16:0/18:3) [2]*	0.700704	2.94117e-08	6.9912e-08
100021469	X-23728	0.70353	2.44741e-08	5.84108e-08
98	palmitoyl-sphingosine-phosphoethanolamine (d18:1/16:0)	0.704414	2.30975e-08	5.54622e-08
100000447	1-methylhistamine	0.704521	2.29357e-08	5.5186e-08
1108	stearoylcholine*	0.707552	1.87737e-08	4.53571e-08
100000485	15-HEPE	0.708383	1.77623e-08	4.30015e-08
100021925	X-20747	0.708581	1.75294e-08	4.25251e-08
512	glycine	0.708896	1.71648e-08	4.17264e-08
100003000	linoleoyl ethanolamide	0.708943	1.71108e-08	4.1681e-08
100006314	dipicolinate	0.709012	1.70324e-08	4.15759e-08
182	UDP-galactose	0.709361	1.66391e-08	4.07002e-08
100000943	X-21353	0.710957	1.4946e-08	3.6711e-08
100009337	3-hydroxydodecanedioate*	0.710991	1.49116e-08	3.67032e-08
100006292	4-cholesten-3-one	0.711702	1.42127e-08	3.5056e-08
100021223	2-linoleoylglycerol (18:2)	0.711752	1.4165e-08	3.50117e-08
100020217	X-14383	0.713218	1.28231e-08	3.18284e-08
999924663	anthranilate	0.714199	1.19938e-08	2.98326e-08
100004561	X-23423	0.714559	1.1702e-08	2.91683e-08
100000956	guanosine	0.71456	1.1701e-08	2.91683e-08
999923557	X-23753	0.715123	1.1258e-08	2.81808e-08
218	phenylpyruvate	0.71835	9.00836e-09	2.25976e-08
999925551	N('1)-acetylspermidine	0.718577	8.86697e-09	2.23379e-08
100000101	1-stearoyl-2-oleoyl-GPC (18:0/18:1)	0.719658	8.22238e-09	2.0803e-08
62	1-stearoyl-2-linoleoyl-GPS (18:0/18:2)	0.720168	7.93383e-09	2.01161e-08
100021927	3-deoxyoctulosonate	0.722282	6.83661e-09	1.7409e-08
100001624	X-26035	0.722593	6.68777e-09	1.70669e-08
100009271	1-methyl-5-imidazolelactate	0.723197	6.40724e-09	1.63864e-08
999918172	N-acetyl-isoputreanine	0.724651	5.77687e-09	1.48386e-08
100004125	N-methylproline	0.724731	5.74358e-09	1.47853e-08
100002744	creatinine	0.725136	5.57952e-09	1.43944e-08
407	6-phosphogluconate	0.725662	5.37323e-09	1.38926e-08
418	1-oleoyl-2-docosahexaenoyl-GPE (18:1/22:6)*	0.727261	4.78856e-09	1.24355e-08
100019960	1-dihomo-linolenylglycerol (20:3)	0.729084	4.19499e-09	1.09422e-08
100005972	caprate (10:0)	0.729352	4.11405e-09	1.07549e-08
100021489	N-alpha-acetylornithine	0.730248	3.85316e-09	1.01178e-08
100005805	1-palmitoyl-GPI (16:0)	0.733767	2.97159e-09	7.90858e-09
100020546	feruloylquinate (3)	0.734036	2.91283e-09	7.76974e-09
100021478	ursodeoxycholate	0.734497	2.81441e-09	7.52425e-09
999921283	1-stearoyl-GPE (18:0)	0.7378	2.19555e-09	5.90993e-09
100003110	docosadienoyl ethanolamide (22:2)*	0.738892	2.02073e-09	5.46433e-09
100020690	X-12101	0.738913	2.01756e-09	5.46433e-09
999923732	succinate	0.740179	1.83169e-09	4.98744e-09
100021261	X-23908	0.740478	1.79015e-09	4.88563e-09
100001454	2-hydroxyoctanoate	0.741147	1.70061e-09	4.66285e-09
999917799	2,4,6-trihydroxybenzoate	0.741509	1.65381e-09	4.5557e-09
100020417	X-24683	0.742096	1.58064e-09	4.36435e-09
100001619	N-acetylkynurenine (2)	0.742598	1.52043e-09	4.20796e-09
100003109	X-25505	0.742914	1.4837e-09	4.11596e-09
1053	sarcosine	0.743799	1.38516e-09	3.86077e-09
100001730	palmitoleoyl-linoleoyl-glycerol (16:1/18:2) [1]*	0.743833	1.38147e-09	3.85961e-09
100000963	glutamine	0.746416	1.12847e-09	3.16025e-09
914	dihydrobiopterin	0.747471	1.03826e-09	2.92149e-09
999919913	X-25958	0.748333	9.6968e-10	2.7482e-09
100001054	X-12127	0.750421	8.20692e-10	2.34285e-09
1022	1-palmitoyl-2-palmitoleoyl-GPC (16:0/16:1)*	0.752481	6.9511e-10	1.99887e-09
537	1-palmitoyl-2-arachidonoyl-GPE (16:0/20:4)*	0.752538	6.91887e-10	1.99446e-09
100001274	heneicosapentaenoate (21:5n3)	0.753186	6.56445e-10	1.89693e-09
100001483	N-(2-hydroxypalmitoyl)-sphingosine (d18:1/16:0(2OH))	0.754055	6.11576e-10	1.77162e-09
339	choline phosphate	0.755078	5.62452e-10	1.64141e-09
100005717	N-acetyl-1-methylhistidine*	0.76	3.73801e-10	1.10454e-09
1084	3-ketosphinganine	0.760474	3.5921e-10	1.06409e-09
444	1-linoleoyl-2-arachidonoyl-GPE (18:2/20:4)*	0.761588	3.26953e-10	9.70977e-10
100001634	N(1)-acetylspermine	0.763726	2.72588e-10	8.17765e-10
100020245	X-25487	0.764216	2.61385e-10	7.86156e-10
999924714	X-25854	0.765919	2.2574e-10	6.82429e-10
1090	betaine aldehyde	0.766063	2.2295e-10	6.75729e-10
189	1-oleoyl-2-docosahexaenoyl-GPC (18:1/22:6)*	0.767076	2.04189e-10	6.22064e-10
100001293	phenylacetate	0.767384	1.98794e-10	6.07196e-10
999925490	1,2,3-benzenetriol sulfate (1)	0.768369	1.82416e-10	5.58619e-10
179	1-stearoyl-2-oleoyl-GPS (18:0/18:1)	0.768782	1.7593e-10	5.4016e-10
100009413	3,4-dihydroxybutyrate	0.770873	1.46314e-10	4.53957e-10
923	pseudouridine	0.772254	1.29417e-10	4.03658e-10
100005946	X-16391	0.77229	1.29e-10	4.03425e-10
100001320	mannose	0.772294	1.28948e-10	4.03425e-10
999925708	X-12680	0.772503	1.2657e-10	3.97937e-10
100001919	resveratrol disulfate (1)*	0.772677	1.24619e-10	3.92848e-10
999925009	alpha-CEHC taurine*	0.773651	1.14193e-10	3.64861e-10
100010869	homocitrulline	0.77402	1.10469e-10	3.53922e-10
100021372	2-aminophenol sulfate	0.774148	1.09205e-10	3.50825e-10
100000016	inosine	0.778977	7.03044e-11	2.28975e-10
999925953	X-26097	0.779138	6.92668e-11	2.2622e-10
999917960	X-25603	0.77919	6.89344e-11	2.2576e-10
999924712	3-hydroxyadipate	0.781761	5.42662e-11	1.80225e-10
100002875	X-12462	0.782027	5.29289e-11	1.77282e-10
999912199	chenodeoxycholate	0.78214	5.23702e-11	1.7591e-10
1312	sulfate*	0.78226	5.17827e-11	1.74434e-10
999914454	leucylalanine	0.783306	4.69272e-11	1.58531e-10
100008920	1-pentadecanoylglycerol (15:0)	0.784322	4.26209e-11	1.45231e-10
100000442	N-acetylsphingosine	0.78467	4.12365e-11	1.40921e-10
1136	X-11979	0.785308	3.88033e-11	1.32991e-10
100000103	X-26054	0.78583	3.69136e-11	1.27255e-10
100000702	spermine	0.787305	3.20377e-11	1.1077e-10
100000809	N2,N6-diacetyllysine	0.787318	3.19985e-11	1.1077e-10
2029	adenosine 5'-monophosphate (AMP)	0.788089	2.96979e-11	1.03286e-10
999912193	1-eicosapentaenoylglycerol (20:5)*	0.788497	2.85472e-11	9.95775e-11
100002344	trigonelline (N'-methylnicotinate)	0.788565	2.83604e-11	9.92192e-11
100019968	mevalonate	0.788946	2.73272e-11	9.61754e-11
100004284	3-hydroxyoctanoate	0.7891	2.69212e-11	9.50303e-11
999924609	branched chain 14:0 dicarboxylic acid**	0.789106	2.69047e-11	9.50303e-11
999925535	pyridoxine (vitamin B6)	0.79096	2.24397e-11	7.99287e-11
999925701	X-23456	0.791398	2.14922e-11	7.67857e-11
100000263	X-16964	0.791918	2.04183e-11	7.31706e-11
999925485	nicotinate ribonucleoside	0.791952	2.03491e-11	7.31451e-11
100006121	3-sulfo-alanine	0.792156	1.99427e-11	7.19037e-11
30	1-palmitoyl-2-linoleoyl-GPS (16:0/18:2)	0.793475	1.74928e-11	6.32639e-11
100001990	erucoyl ethanolamide (22:1)*	0.793841	1.68651e-11	6.11813e-11
100003160	X-23453	0.793857	1.68379e-11	6.11813e-11
826	betaine	0.795944	1.36517e-11	5.01414e-11
999914383	1-stearoyl-GPC (18:0)	0.796456	1.29619e-11	4.77566e-11
100001526	stearoyl sphingomyelin (d18:1/18:0)	0.797349	1.18381e-11	4.37525e-11
999925487	X-24724	0.797423	1.17494e-11	4.35613e-11
999925492	alpha-CEHC glycine*	0.797502	1.16545e-11	4.3346e-11
100001069	X-11612	0.797986	1.10924e-11	4.15173e-11
100021065	serotonin	0.798568	1.04512e-11	3.9242e-11
999914263	ribonate	0.799607	9.39174e-12	3.54899e-11
999917969	deoxymugineic acid	0.799965	9.05073e-12	3.43113e-11
100000708	isobutyrylglycine	0.801766	7.5063e-12	2.85481e-11
567	2'-deoxyguanosine	0.803994	5.93926e-12	2.26614e-11
999924683	2-aminophenol	0.806586	4.50609e-12	1.7278e-11
999925950	X-25326	0.807406	4.12521e-12	1.58942e-11
999915853	X-12125	0.808	3.86901e-12	1.50051e-11
999924425	adipate (C6-DC)	0.809489	3.29089e-12	1.28052e-11
100021487	dimethylmalonic acid	0.810093	3.08024e-12	1.20252e-11
100001258	isoleucylhydroxyproline*	0.811192	2.72985e-12	1.06927e-11
999912101	N-acetyl-beta-glucosaminylamine	0.811428	2.65963e-12	1.04524e-11
999925519	2-hydroxyglutarate	0.813105	2.20807e-12	8.73594e-12
999925882	X-25915	0.813433	2.12853e-12	8.44964e-12
999922085	carboxymethylproline	0.813766	2.05087e-12	8.19653e-12
100001040	1-methyl-4-imidazoleacetate	0.813915	2.01688e-12	8.08809e-12
100020769	X-22085	0.814226	1.94767e-12	7.83721e-12
100002362	1-palmitoleoyl-GPC (16:1)*	0.814433	1.90292e-12	7.68336e-12
999925746	alanylleucine	0.816015	1.59158e-12	6.47059e-12
999919763	nicotianamine	0.816331	1.53548e-12	6.26413e-12
523	1,2-dioleoyl-GPE (18:1/18:1)	0.816851	1.44714e-12	5.92425e-12
100001256	15-KETE	0.816884	1.44167e-12	5.92425e-12
875	X-14056	0.819178	1.10766e-12	4.61461e-12
100020259	7-ketolithocholate	0.821545	8.4056e-13	3.51426e-12
504	1-stearoyl-2-arachidonoyl-GPI (18:0/20:4)	0.821733	8.22207e-13	3.45098e-12
100001063	N-acetylneuraminate	0.82211	7.86558e-13	3.32384e-12
100003589	X-24728	0.822567	7.45297e-13	3.16081e-12
100001542	linoleoyl-linolenoyl-glycerol (18:2/18:3) [1]*	0.823337	6.80349e-13	2.89578e-12
999915854	1-(1-enyl-stearoyl)-GPE (P-18:0)*	0.825044	5.54898e-13	2.39643e-12
100001435	linoleate (18:2n6)	0.825316	5.37051e-13	2.32788e-12
999919452	laurate (12:0)	0.825606	5.18679e-13	2.25654e-12
100000987	N-acetylserine	0.82581	5.06047e-13	2.20974e-12
2069	cyano-alanine	0.826047	4.91797e-13	2.1555e-12
999922099	methionine sulfoxide	0.826356	4.73779e-13	2.09208e-12
999923908	X-24973	0.827298	4.22599e-13	1.88729e-12
100005463	nicotinamide adenine dinucleotide (NAD+)	0.827343	4.20279e-13	1.88407e-12
999923475	N-acetyltaurine	0.828079	3.84162e-13	1.72873e-12
100004322	fructose	0.82929	3.31066e-13	1.51289e-12
100006190	N-acetylasparagine	0.830512	2.84601e-13	1.31072e-12
100000584	indolelactate	0.830748	2.76362e-13	1.27777e-12
999912015	kynurenine	0.831472	2.52496e-13	1.17202e-12
999923728	ala-ile-ala	0.833409	1.97875e-13	9.29459e-13
100000015	3-hydroxyoleoylcarnitine	0.833469	1.96377e-13	9.26116e-13
100003185	caprylate (8:0)	0.83377	1.89019e-13	8.94993e-13
1135	thymidine	0.834577	1.70578e-13	8.10934e-13
100004251	linolenoyl ethanolamide*	0.834611	1.69838e-13	8.10934e-13
100000285	uracil	0.837089	1.23454e-13	5.94093e-13
100001433	stearidonate (18:4n3)	0.837515	1.16805e-13	5.64397e-13
999923048	sebacate (C10-DC)	0.838851	9.80849e-14	4.7786e-13
999923470	alpha-CEHC	0.838954	9.67673e-14	4.73397e-13
999924677	X-25025	0.839134	9.45045e-14	4.64254e-13
999916649	X-18410	0.839335	9.20319e-14	4.53998e-13
100003183	cytosine	0.841117	7.26611e-14	3.62998e-13
999923752	gamma-CEHC	0.841367	7.02783e-14	3.52588e-13
926	glycerophosphoethanolamine	0.842568	5.98183e-14	3.02686e-13
100001767	maleate	0.843051	5.60451e-14	2.84815e-13
391	gamma-glutamylglutamine	0.843369	5.36841e-14	2.75189e-13
999920747	3-hydroxyhexanoate	0.84342	5.33131e-14	2.74481e-13
100009404	2-oxindole-3-acetate	0.845204	4.17992e-14	2.17098e-13
100000095	palmitoleoylcarnitine (C16:1)*	0.845867	3.81552e-14	1.99049e-13
100002458	alpha-hydroxycaproate	0.846364	3.56266e-14	1.86684e-13
491	gamma-glutamylglutamate	0.847474	3.05348e-14	1.60717e-13
100002913	sucrose	0.847799	2.91793e-14	1.54271e-13
100002914	isocitric lactone	0.847883	2.88415e-14	1.53172e-13
100021256	X-22099	0.848252	2.73878e-14	1.4611e-13
100005373	N1,N12-diacetylspermine	0.848721	2.56421e-14	1.37418e-13
100000914	(S)-a-amino-omega-caprolactam	0.849305	2.36158e-14	1.27137e-13
999912026	2-isopropylmalate	0.849588	2.26882e-14	1.2384e-13
100000265	docosadienoylcarnitine (C22:2)*	0.850028	2.13166e-14	1.17441e-13
100000409	1-palmitoyl-2-arachidonoyl-GPC (16:0/20:4n6)	0.851376	1.75856e-14	9.734e-14
999914254	N-acetylglutamate	0.85161	1.70041e-14	9.45653e-14
999918059	valylglutamine	0.853121	1.36693e-14	7.74811e-14
1216	X-23739	0.853159	1.3593e-14	7.74212e-14
100003236	ectoine	0.853628	1.26962e-14	7.2664e-14
100001462	glycerol	0.855292	9.94637e-15	5.75132e-14
999923278	X-19751	0.855744	9.30206e-15	5.42927e-14
999924608	carboxyethyl-GABA	0.857246	7.43782e-15	4.42889e-14
100009403	glycerophosphoglycerol	0.857755	6.89055e-15	4.12383e-14
1123	docosadienoate (22:2n6)	0.857876	6.76555e-15	4.06968e-14
999916938	N-acetylarginine	0.862158	3.51322e-15	2.15734e-14
873	S-methylcysteine sulfoxide	0.864716	2.35014e-15	1.45069e-14
1082	citrate	0.864907	2.2799e-15	1.41474e-14
100001721	hexadecatrienoate (16:3n3)	0.865196	2.17728e-15	1.36543e-14
100020822	1-linoleoylglycerol (18:2)	0.866017	1.90931e-15	1.21025e-14
999910457	3-(4-hydroxyphenyl)propionate	0.866652	1.72409e-15	1.09875e-14
999912117	1-stearoyl-GPG (18:0)	0.867026	1.62302e-15	1.03997e-14
100001219	X-25563	0.868967	1.18285e-15	7.62064e-15
100001973	2-methoxyhydroquinone sulfate (2)	0.87151	7.75397e-16	5.07885e-15
100000282	palmitoyl-docosahexaenoyl-glycerol (16:0/22:6) [2]*	0.871705	7.50387e-16	4.94249e-15
100001007	trans-4-hydroxyproline	0.871867	7.30274e-16	4.83704e-15
100001271	ribitol	0.872185	6.92087e-16	4.61e-15
100003179	X-25877	0.872199	6.90557e-16	4.61e-15
100002183	3-hydroxystearate	0.872955	6.07589e-16	4.09342e-15
100015962	azelate (C9-DC)	0.873043	5.98539e-16	4.05562e-15
999924841	X-23447	0.873714	5.33867e-16	3.63832e-15
100021504	X-23048	0.876144	3.50835e-16	2.41892e-15
999912125	X-23278	0.876219	3.46302e-16	2.40171e-15
100003001	margarate (17:0)	0.876504	3.29465e-16	2.29845e-15
100002328	saccharopine	0.876537	3.27543e-16	2.29845e-15
100001104	N-oleoylserine	0.876702	3.18209e-16	2.24652e-15
999918410	5-hydroxylysine	0.877018	3.0107e-16	2.13832e-15
100001266	N-formylmethionine	0.877444	2.79305e-16	1.99576e-15
999925957	X-12828	0.877475	2.77767e-16	1.99576e-15
100001718	dihomo-linolenoyl ethanolamide	0.877732	2.65409e-16	1.91973e-15
999925603	ala-leu-ala	0.878571	2.28672e-16	1.67456e-15
100001816	1-docosahexaenoylglycerol (22:6)	0.878878	2.16478e-16	1.60521e-15
100003640	X-25522	0.879391	1.97495e-16	1.47372e-15
999914904	N,N,N-trimethyl-5-aminovalerate	0.879481	1.94324e-16	1.46864e-15
100020487	X-24425	0.881202	1.42295e-16	1.08939e-15
100001604	ceramide (d18:1/17:0, d17:1/18:0)*	0.882092	1.20887e-16	9.37666e-16
100000054	docosatrienoate (22:3n3)	0.883659	9.04298e-17	7.06071e-16
999925247	naringenin	0.883671	9.02256e-17	7.06071e-16
181	X-12112	0.884782	7.32544e-17	5.79644e-16
100001948	2-palmitoyl-GPC (16:0)*	0.885361	6.5668e-17	5.23126e-16
999923587	1-palmitoyl-GPE (16:0)	0.886821	4.97002e-17	4.04114e-16
100004035	guanidinoacetate	0.887326	4.50914e-17	3.69186e-16
999925958	X-25489	0.887341	4.49605e-17	3.69186e-16
100005372	X-25111	0.887353	4.48574e-17	3.69186e-16
100001121	cysteine	0.887572	4.29982e-17	3.64712e-16
100006367	5-aminovalerate	0.887584	4.29011e-17	3.64712e-16
100001461	2-myristoylglycerol (14:0)	0.890187	2.57664e-17	2.25027e-16
100000283	1-palmitoyl-2-oleoyl-GPC (16:0/18:1)	0.893559	1.30541e-17	1.1572e-16
100021199	1-linolenoylglycerol (18:3)	0.894458	1.08485e-17	9.6897e-17
100001263	phenethylamine	0.895028	9.63837e-18	8.67454e-17
100021196	X-15854	0.895047	9.59914e-18	8.67454e-17
100000039	arachidoylcarnitine (C20)*	0.895307	9.09449e-18	8.31194e-17
999923115	X-25779	0.895412	8.89678e-18	8.19477e-17
2053	p-cresol sulfate	0.895667	8.43436e-18	7.83001e-17
100001211	1-methyl-5-imidazoleacetate	0.896221	7.50911e-18	7.02638e-17
999925779	6-hydroxydaidzein	0.896292	7.39674e-18	6.97661e-17
100002324	glutamine_degradant*	0.896946	6.442e-18	6.12509e-17
999919751	X-23587	0.896969	6.41125e-18	6.12509e-17
999924231	cholate	0.897566	5.6461e-18	5.45635e-17
100020482	X-15853	0.898758	4.37013e-18	4.25816e-17
100000862	adenosine 2'-monophosphate (2'-AMP)	0.898796	4.33445e-18	4.25816e-17
100002185	3-hydroxyoctanoylcarnitine (1)	0.898886	4.25102e-18	4.21173e-17
100001405	carotene diol (1)	0.898932	4.20888e-18	4.20531e-17
100021236	resveratrol	0.89988	3.42419e-18	3.45053e-17
100002206	hypotaurine	0.900246	3.16088e-18	3.21265e-17
100005466	norvaline	0.900605	2.92087e-18	2.99453e-17
100020416	nicotinate	0.900934	2.71579e-18	2.8087e-17
999924688	X-25530	0.901376	2.46259e-18	2.56938e-17
999923753	X-23118	0.901993	2.14605e-18	2.25911e-17
999924854	chlormequat	0.902017	2.1347e-18	2.25911e-17
100001567	2-O-methylascorbic acid	0.903196	1.63722e-18	1.7709e-17
999924456	X-24729	0.904029	1.35437e-18	1.47853e-17
100005864	butyrylputrescine/isobutyrylputrescine	0.904651	1.17424e-18	1.29386e-17
999923782	glutamyl-meso-diaminopimelate	0.904688	1.16416e-18	1.29386e-17
100020837	maltol	0.904794	1.13629e-18	1.27589e-17
100021655	X-16649	0.904848	1.12204e-18	1.27201e-17
252	glycosyl ceramide (d18:2/24:1, d18:1/24:2)*	0.906015	8.55736e-19	9.79527e-18
818	2'-deoxycytidine	0.907183	6.50253e-19	7.51617e-18
100002094	N6-acetyllysine	0.908347	4.92613e-19	5.75041e-18
999923118	S-carboxymethyl-cysteine	0.909213	3.99769e-19	4.76089e-18
100021760	leucylglutamine*	0.910574	2.86725e-19	3.44948e-18
100008986	flavin mononucleotide (FMN)	0.910794	2.71626e-19	3.30151e-18
999924973	2-(4-hydroxyphenyl)propionate	0.910841	2.68486e-19	3.29734e-18
100020378	isovalerate (i5:0)	0.910958	2.60794e-19	3.23659e-18
999925361	X-18278	0.911709	2.16422e-19	2.74368e-18
136	fructose 1,6-diphosphate/glucose 1,6-diphosphate/myo-inositol diphosphates	0.911775	2.12893e-19	2.72827e-18
999916580	N-acetyltyrosine	0.911857	2.08566e-19	2.70218e-18
999923654	X-23782	0.911867	2.08057e-19	2.70218e-18
100000863	1,2-dilinoleoyl-GPC (18:2/18:2)	0.912616	1.72392e-19	2.33621e-18
999925493	4-hydroxycatechol sulfate	0.913092	1.52845e-19	2.09539e-18
999925955	X-24853	0.913101	1.52476e-19	2.09539e-18
999924729	nicotinic acid mononucleotide (NaMN)	0.91402	1.20609e-19	1.69284e-18
100021052	glutamine conjugate of C7H12O2*	0.914222	1.14501e-19	1.62647e-18
100003260	3,5-dihydroxybenzoic acid	0.914416	1.0893e-19	1.5662e-18
100021374	2-acetamidophenol sulfate	0.914761	9.96408e-20	1.45033e-18
999920172	1-(1-enyl-oleoyl)-GPE (P-18:1)*	0.91586	7.48212e-20	1.13095e-18
1258	X-24410	0.915952	7.305e-20	1.11852e-18
999925025	X-15608	0.916836	5.78384e-20	9.09219e-19
100002382	creatine	0.917188	5.26658e-20	8.39095e-19
999925530	valylleucine	0.917443	4.91958e-20	7.94546e-19
1143	galactose 6-phosphate	0.919231	3.0318e-20	4.96458e-19
100004396	3-hydroxy-3-methylglutarate	0.920268	2.27786e-20	3.78253e-19
999925854	7-methylguanine	0.920594	2.08022e-20	3.55039e-19
100020597	glycylleucine	0.92104	1.83671e-20	3.18454e-19
100001033	oleoyl-oleoyl-glycerol (18:1/18:1) [2]*	0.921333	1.69167e-20	2.97684e-19
100001058	X-22771	0.921446	1.63831e-20	2.92662e-19
100001153	1-myristoyl-2-arachidonoyl-GPC (14:0/20:4)*	0.921914	1.43529e-20	2.60339e-19
999923447	4-hydroxybenzoate	0.922999	1.05294e-20	1.93972e-19
999913507	daidzein	0.923991	7.8995e-21	1.47834e-19
100002147	soyasaponin I	0.924362	7.08764e-21	1.34779e-19
100001622	N-acetyl-cadaverine	0.924402	7.00379e-21	1.34779e-19
100005975	N-carbamoylputrescine	0.925454	5.13218e-21	1.00847e-19
999915608	N1,N10-dicoumaroylspermidine	0.925638	4.85938e-21	9.71052e-20
100006374	mevalonolactone	0.925716	4.74787e-21	9.65128e-20
999923482	delta-CEHC	0.926475	3.77908e-21	7.81674e-20
100001605	leucine	0.928057	2.33144e-21	4.9085e-20
100020242	malonylcarnitine	0.928084	2.31226e-21	4.9085e-20
100000920	isoleucine	0.928144	2.27008e-21	4.9085e-20
999923469	dehydrophytosphingosine*	0.92828	2.17645e-21	4.9085e-20
999918278	hydroquinone sulfate	0.928475	2.04877e-21	4.73627e-20
100001316	2,3-dihydroxy-5-methylthio-4-pentenoate (DMTPA)*	0.92887	1.81149e-21	4.27149e-20
999924724	9,10-DiHOME sulfate	0.929406	1.53096e-21	3.68367e-20
2068	beta-citrylglutamate	0.929886	1.31572e-21	3.28691e-20
100006373	3-indoleglyoxylic acid	0.930067	1.24213e-21	3.18363e-20
100005974	flavone derivative C26H28O14 (3)*	0.930425	1.10814e-21	2.90333e-20
100006169	3-indoxyl sulfate	0.932681	5.32086e-22	1.53007e-20
999925952	ethylmalonate	0.93542	2.10864e-22	6.37458e-21
100002070	1-palmitoyl-GPA (16:0)	0.935554	2.0133e-22	6.24653e-21
999925949	X-24359	0.936565	1.41473e-22	4.63325e-21
100000115	X-21740	0.936857	1.27622e-22	4.29905e-21
100003210	X-22918	0.937264	1.10479e-22	3.83102e-21
936	xanthosine 5'-monophosphate (xmp)	0.937664	9.57888e-23	3.42227e-21
187	4-methylthio-2-oxobutanoate	0.93836	7.45598e-23	2.74706e-21
999924753	2-hydroxyadipate	0.938703	6.58261e-23	2.50352e-21
100021220	X-19452	0.939122	5.64665e-23	2.21913e-21
100021654	X-24677	0.93989	4.25197e-23	1.72864e-21
999923456	1-methylxanthine	0.941495	2.32133e-23	9.77444e-22
999912680	N-acetylleucine	0.941531	2.29004e-23	9.77444e-22
100001890	pentadecanoate (15:0)	0.943902	9.06876e-24	4.11234e-22
100001825	soyasaponin III	0.944044	8.56534e-24	4.03942e-22
100001769	N-acetylglucosaminitol	0.9444	7.42685e-24	3.64844e-22
100001456	1-linoleoyl-GPI (18:2)*	0.944432	7.3313e-24	3.64844e-22
100001125	oleoylcarnitine (C18:1)	0.944754	6.43566e-24	3.44893e-22
999925521	X-25949	0.94565	4.4621e-24	2.50515e-22
999925915	X-25853	0.947025	2.5123e-24	1.481e-22
999925853	N6-carboxyethyllysine	0.947257	2.27621e-24	1.41245e-22
999915136	X-24841	0.949849	7.3453e-25	4.81117e-23
100001145	p-cresol glucuronide*	0.95043	5.65366e-25	3.92098e-23
999924359	X-16580	0.950529	5.40443e-25	3.92098e-23
999925326	X-23469	0.951234	3.91563e-25	3.07769e-23
2054	tryptophan	0.952188	2.51121e-25	2.1148e-23
999926097	X-23552	0.952727	1.9462e-25	1.76506e-23
999924853	X-13507	0.953842	1.13778e-25	1.11787e-23
999912828	X-10457	0.954287	9.14786e-26	9.80484e-24
999925489	catechin	0.956118	3.64258e-26	4.2946e-24
100001768	1-oleoyl-GPC (18:1)	0.957111	2.17517e-26	2.84948e-24
999924229	X-25361	0.957152	2.12892e-26	2.84948e-24
100003196	oxindolylalanine	0.958483	1.04499e-26	1.76006e-24
100002554	pentose acid*	0.958635	9.62065e-27	1.76006e-24
100001310	5,6-dihydrothymine	0.960567	3.27033e-27	7.71144e-25
999924474	carboxymethylarginine	0.962868	8.4085e-28	2.4784e-25
999923552	X-24688	0.96352	5.63192e-28	2.21334e-25
500	glycerate	0.966254	9.66455e-29	5.69725e-26
